# Supplementary material for: Contribution of Shockwave Therapy in the Functional Rehabilitation Program of Patients with Patellofemoral Pain Syndrome
Source: J Clin Med. 2024 Nov 29;13(23):7260. doi: 10.3390/jcm13237260 (PMC11641908; doi:10.3390/jcm13237260)
Supplement: Supplementary file 1 [file jcm-13-07260-s001.zip]

Archive with 1 entries (1 files):
- jcm-3296582-supplementary.pdf
